# Supplementary material for: TopoMetry systematically learns and evaluates the latent geometry of single-cell data
Source: eLife. 2026 Jul 3;13:RP100361. doi: 10.7554/eLife.100361 (PMC13331481; doi:10.7554/eLife.100361)
Supplement: Supplementary file 1. [file elife-100361-supp1.csv]

dataset_id	dataset_title	collection_id	collection_name	doi	species	organ	n_cells
3dc61ca1-ce40-46b6-8337-f27260fd9a03	All cells	2d2e2acd-dade-489f-a2da-6c11aa654028	A human fetal lung cell atlas uncovers proximal-distal gradients of differentiation and key regulators of epithelial fates	10.1016/j.cell.2022.11.005	Homo sapiens	lung	71752
7b3368a5-c1a0-4973-9e75-d95b4150c7da	B cells	2d2e2acd-dade-489f-a2da-6c11aa654028	A human fetal lung cell atlas uncovers proximal-distal gradients of differentiation and key regulators of epithelial fates	10.1016/j.cell.2022.11.005			4138
cdefb878-7f00-4b9d-9eda-b3652cfac0c8	Cilium	2d2e2acd-dade-489f-a2da-6c11aa654028	A human fetal lung cell atlas uncovers proximal-distal gradients of differentiation and key regulators of epithelial fates	10.1016/j.cell.2022.11.005			1641
810ac45f-8969-4698-b42c-652f802f75c2	Endothelium	2d2e2acd-dade-489f-a2da-6c11aa654028	A human fetal lung cell atlas uncovers proximal-distal gradients of differentiation and key regulators of epithelial fates	10.1016/j.cell.2022.11.005	Homo sapiens	lung	10
e8a11a27-9c47-4673-b65d-11b9cd6065e1	Epithelium (no cilium)	2d2e2acd-dade-489f-a2da-6c11aa654028	A human fetal lung cell atlas uncovers proximal-distal gradients of differentiation and key regulators of epithelial fates	10.1016/j.cell.2022.11.005			9096
f9846bb4-784d-4582-92c1-3f279e4c6f0c	Fibroblast and smooth muscle	2d2e2acd-dade-489f-a2da-6c11aa654028	A human fetal lung cell atlas uncovers proximal-distal gradients of differentiation and key regulators of epithelial fates	10.1016/j.cell.2022.11.005	Homo sapiens	lung	176
0ba16f4b-cb87-4fa3-9363-19fc51eec6e7	Myeloid	2d2e2acd-dade-489f-a2da-6c11aa654028	A human fetal lung cell atlas uncovers proximal-distal gradients of differentiation and key regulators of epithelial fates	10.1016/j.cell.2022.11.005	Homo sapiens	lung	4
4023a2bc-6325-47db-bfdf-9639e91042c2	Organoid	2d2e2acd-dade-489f-a2da-6c11aa654028	A human fetal lung cell atlas uncovers proximal-distal gradients of differentiation and key regulators of epithelial fates	10.1016/j.cell.2022.11.005			9096
703f00e6-b996-48e5-bc34-00c41b9876f4	PNS	2d2e2acd-dade-489f-a2da-6c11aa654028	A human fetal lung cell atlas uncovers proximal-distal gradients of differentiation and key regulators of epithelial fates	10.1016/j.cell.2022.11.005			649
62315937-e268-4fa5-a032-8f7d776f3a3f	T, NK and ILC	2d2e2acd-dade-489f-a2da-6c11aa654028	A human fetal lung cell atlas uncovers proximal-distal gradients of differentiation and key regulators of epithelial fates	10.1016/j.cell.2022.11.005			4778
90d4a63b-5c02-43eb-acde-c49345681601	Fallopian tube RNA	d36ca85c-3e8b-444c-ba3e-a645040c6185	A molecular atlas of the human postmenopausal fallopian tube and ovary from single-cell RNA and ATAC sequencing	10.1016/j.celrep.2022.111838	Homo sapiens	fallopian tube	60574
d1207c81-7309-43a7-a5a0-f4283670b62b	Ovary RNA	d36ca85c-3e8b-444c-ba3e-a645040c6185	A molecular atlas of the human postmenopausal fallopian tube and ovary from single-cell RNA and ATAC sequencing	10.1016/j.celrep.2022.111838	Homo sapiens	ovary	26134
8c42cfd0-0b0a-46d5-910c-fc833d83c45e	Krasnow Lab Human Lung Cell Atlas, 10X	5d445965-6f1a-4b68-ba3a-b8f765155d3a	A molecular cell atlas of the human lung from single cell RNA sequencing	10.1038/s41586-020-2922-4	Homo sapiens	lung	65662
e04daea4-4412-45b5-989e-76a9be070a89	Krasnow Lab Human Lung Cell Atlas, Smart-seq2	5d445965-6f1a-4b68-ba3a-b8f765155d3a	A molecular cell atlas of the human lung from single cell RNA sequencing	10.1038/s41586-020-2922-4	Homo sapiens	lung	9409
019c7af2-c827-4454-9970-44d5e39ce068	A proximal-to-distal survey of healthy adult human small intestine and colon epithelium by single-cell transcriptomics	64b24fda-6591-4ce1-89e7-33eb6c43ad7b	A proximal-to-distal survey of healthy adult human small intestine and colon epithelium by single-cell transcriptomics	10.1016/j.jcmgh.2022.02.007	Homo sapiens	small intestine	12590
de985818-285f-4f59-9dbd-d74968fddba3	A single-cell atlas of the healthy breast tissues reveals clinically relevant clusters of breast epithelial cells	c9706a92-0e5f-46c1-96d8-20e42467f287	A single-cell atlas of the healthy breast tissues reveals clinically relevant clusters of breast epithelial cells	10.1016/j.xcrm.2021.100219	Homo sapiens	breast	31696
cfa3c355-ee77-4fc8-9a00-78e61d23024c	A Single-Cell Transcriptional Roadmap of the Mouse and Human Lymph Node Lymphatic Vasculature - human	9c8808ce-1138-4dbe-818c-171cff10e650	A single-cell transcriptional roadmap of the mouse and human lymph node lymphatic vasculature	10.3389/fcvm.2020.00052	Homo sapiens	lymph node	4355
26ae14da-9e5f-4d18-abae-18a5a328feef	A Single-Cell Transcriptional Roadmap of the Mouse and Human Lymph Node Lymphatic Vasculature - mouse	9c8808ce-1138-4dbe-818c-171cff10e650	A single-cell transcriptional roadmap of the mouse and human lymph node lymphatic vasculature	10.3389/fcvm.2020.00052	Mus musculus	lymph node	5625
d5c67a4e-a8d9-456d-a273-fa01adb1b308	Retina	3472f32d-4a33-48e2-aad5-666d4631bf4c	A single-cell transcriptome atlas of the adult human retina	10.15252/embj.2018100811	Homo sapiens	eye	19694
78f10833-3e61-4fad-96c9-4bbd4f14bdfa	Cross species map of pancreatic alpha cells	0a77d4c0-d5d0-40f0-aa1a-5e1429bcbd7e	A transcriptional cross species map of pancreatic islet cells	10.1016/j.molmet.2022.101595			11541
9c4c8515-8f82-4c72-b0c6-f87647b00bbe	Cross species map of pancreatic beta cells	0a77d4c0-d5d0-40f0-aa1a-5e1429bcbd7e	A transcriptional cross species map of pancreatic islet cells	10.1016/j.molmet.2022.101595			11923
3294d050-6eeb-4a00-b24c-71aacc9b777f	Human pancreatic islet cells	0a77d4c0-d5d0-40f0-aa1a-5e1429bcbd7e	A transcriptional cross species map of pancreatic islet cells	10.1016/j.molmet.2022.101595	Homo sapiens	pancreas	26474
07f14e26-ff0d-43c4-bfe3-bf1a94dc73c3	mouse pancreatic islet cells	0a77d4c0-d5d0-40f0-aa1a-5e1429bcbd7e	A transcriptional cross species map of pancreatic islet cells	10.1016/j.molmet.2022.101595			7011
9d8e5dca-03a3-457d-b7fb-844c75735c83	22 integrated samples	6b701826-37bb-4356-9792-ff41fc4c3161	Abdominal White Adipose Tissue		Homo sapiens	adipose tissue	72335
fa8605cf-f27e-44af-ac2a-476bee4410d3	PBMCs	0434a9d4-85fd-4554-b8e3-cf6c582bb2fa	Acute COVID-19 cohort across a range of WHO categories seen at the Department of Emergency Medicine at MGH	10.1101/2020.11.20.20227355	Homo sapiens	blood	59506
3a15ab1c-c36c-4842-9a3e-47e6ffd0ba6f	Adult mouse cortical cell taxonomy revealed by single cell transcriptomics	a3c37598-b8e8-47db-92a9-eb91a77c9529	Adult mouse cortical cell taxonomy revealed by single cell transcriptomics	10.1038/nn.4216	Mus musculus	brain	1679
c05e6940-729c-47bd-a2a6-6ce3730c4919	white matter - all cells	9d63fcf1-5ca0-4006-8d8f-872f3327dbe9	Brain matters: Unveiling the Distinct Contributions of Region, Age, and Sex to Glia diversity and CNS Function	10.1186/s40478-023-01568-z	Homo sapiens	spinal cord	45528
c8f83821-a242-4ed7-86e9-7da077f5d348	white matter - astrocytes	9d63fcf1-5ca0-4006-8d8f-872f3327dbe9	Brain matters: Unveiling the Distinct Contributions of Region, Age, and Sex to Glia diversity and CNS Function	10.1186/s40478-023-01568-z			3596
84242d25-f656-4ca6-8e8d-f3d2beeba11f	white matter - microglia	9d63fcf1-5ca0-4006-8d8f-872f3327dbe9	Brain matters: Unveiling the Distinct Contributions of Region, Age, and Sex to Glia diversity and CNS Function	10.1186/s40478-023-01568-z			3851
894573ad-498f-47ee-9bec-ad0880147eea	white matter - neurons	9d63fcf1-5ca0-4006-8d8f-872f3327dbe9	Brain matters: Unveiling the Distinct Contributions of Region, Age, and Sex to Glia diversity and CNS Function	10.1186/s40478-023-01568-z			10734
12194ced-8086-458e-84a8-e2ab935d8db1	white matter - oligodendroglia	9d63fcf1-5ca0-4006-8d8f-872f3327dbe9	Brain matters: Unveiling the Distinct Contributions of Region, Age, and Sex to Glia diversity and CNS Function	10.1186/s40478-023-01568-z			21968
3d044b52-140a-4528-bf0d-a2dbef9e1f40	white matter - vascular cells	9d63fcf1-5ca0-4006-8d8f-872f3327dbe9	Brain matters: Unveiling the Distinct Contributions of Region, Age, and Sex to Glia diversity and CNS Function	10.1186/s40478-023-01568-z			4880
5cdbb2ea-c622-466d-9ead-7884ad8cb99f	Amacrine cells of the human fovea and peripheral retina	1d1c7275-476a-49e2-9022-ad1b1c793594	Cell Atlas of The Human Fovea and Peripheral Retina	10.1038/s41598-020-66092-9	Homo sapiens	eye	13607
8623d55f-d91c-41c2-ae68-ed2072fd268d	Bipolar cells of the human fovea and peripheral retina	1d1c7275-476a-49e2-9022-ad1b1c793594	Cell Atlas of The Human Fovea and Peripheral Retina	10.1038/s41598-020-66092-9	Homo sapiens	eye	25908
2f6a20f1-173d-4b8d-860b-c47ffea120fa	Horizontal cells of the human fovea and peripheral retina	1d1c7275-476a-49e2-9022-ad1b1c793594	Cell Atlas of The Human Fovea and Peripheral Retina	10.1038/s41598-020-66092-9	Homo sapiens	eye	2868
bc7260e0-54cf-4b0b-823d-93f5b850f757	Non-neuronal cells of the human fovea and peripheral retina	1d1c7275-476a-49e2-9022-ad1b1c793594	Cell Atlas of The Human Fovea and Peripheral Retina	10.1038/s41598-020-66092-9	Homo sapiens	eye	22125
7b75b2c4-6d99-40be-9a61-391455d859e6	Photoreceptor cells of the human fovea and peripheral retina	1d1c7275-476a-49e2-9022-ad1b1c793594	Cell Atlas of The Human Fovea and Peripheral Retina	10.1038/s41598-020-66092-9	Homo sapiens	eye	9070
d319af7f-be2e-441e-8caa-3b8a88480e89	Retinal ganglion cells of the human fovea and peripheral retina	1d1c7275-476a-49e2-9022-ad1b1c793594	Cell Atlas of The Human Fovea and Peripheral Retina	10.1038/s41598-020-66092-9	Homo sapiens	eye	11404
babbf9f3-f482-45a5-ba76-c41f4c2f503e	Fovea - Cell Types of the Human Retina and Its Organoids at Single-Cell Resolution	2f4c738f-e2f3-4553-9db2-0582a38ea4dc	Cell Types of the Human Retina and Its Organoids at Single-Cell Resolution	10.1016/j.cell.2020.08.013	Homo sapiens	eye	19768
ccfdcad0-7104-46b9-addf-fd66a2a15907	Periphery - Cell Types of the Human Retina and Its Organoids at Single-Cell Resolution	2f4c738f-e2f3-4553-9db2-0582a38ea4dc	Cell Types of the Human Retina and Its Organoids at Single-Cell Resolution	10.1016/j.cell.2020.08.013	Homo sapiens	eye	34723
a4157949-6f2a-40e2-b960-63f6e2bde918	Central Cornea	63d03351-06be-478e-a0db-f7a653b6b19b	Cell atlas of the human ocular anterior segment: Tissue-specific and shared cell types	10.1073/pnas.2200914119			37485
1196334f-a441-474a-95ee-400780941690	Ciliary Body	63d03351-06be-478e-a0db-f7a653b6b19b	Cell atlas of the human ocular anterior segment: Tissue-specific and shared cell types	10.1073/pnas.2200914119			34132
9ff99bf8-2524-4ab5-ab6e-4bc218e4a449	Integrated data	63d03351-06be-478e-a0db-f7a653b6b19b	Cell atlas of the human ocular anterior segment: Tissue-specific and shared cell types	10.1073/pnas.2200914119	Homo sapiens	eye	42901
9a281de7-cee5-4e80-8584-1929f46f152f	Iris	63d03351-06be-478e-a0db-f7a653b6b19b	Cell atlas of the human ocular anterior segment: Tissue-specific and shared cell types	10.1073/pnas.2200914119			57422
489318a0-24c3-4f5c-b105-f084ed0ea026	Lens	63d03351-06be-478e-a0db-f7a653b6b19b	Cell atlas of the human ocular anterior segment: Tissue-specific and shared cell types	10.1073/pnas.2200914119	Homo sapiens	eye	13900
d967b47c-a9e6-4337-b2f4-977f690cb67f	Trabecular Meshwork and Corneal Scleral wedge	63d03351-06be-478e-a0db-f7a653b6b19b	Cell atlas of the human ocular anterior segment: Tissue-specific and shared cell types	10.1073/pnas.2200914119			52309
acf818eb-f6d2-42b9-bb1d-475aa9cff2bb	scRNA-seq analysis of ciliated cells of healthy human fallopian tubes	fc77d2ae-247d-44d7-aa24-3f4859254c2c	Cellular heterogeneity of human fallopian tubes in normal and hydrosalpinx disease states identified by scRNA-seq	10.1101/2021.09.16.460628			2798
c6413315-7158-46c5-a5fd-7228385694f1	scRNA-seq analysis of healthy human fallopian tubes	fc77d2ae-247d-44d7-aa24-3f4859254c2c	Cellular heterogeneity of human fallopian tubes in normal and hydrosalpinx disease states identified by scRNA-seq	10.1101/2021.09.16.460628			59738
b693123e-95e6-4331-8b50-f367489a767e	scRNA-seq analysis of human fallopian tubes in healthy Vs. hydrosalphinx states	fc77d2ae-247d-44d7-aa24-3f4859254c2c	Cellular heterogeneity of human fallopian tubes in normal and hydrosalpinx disease states identified by scRNA-seq	10.1101/2021.09.16.460628	Homo sapiens	fallopian tube	77536
cac02b79-9f54-4668-9235-60d3b76a4197	scRNA-seq analysis of non-ciliated epithelial cells of healthy human fallopian tubes	fc77d2ae-247d-44d7-aa24-3f4859254c2c	Cellular heterogeneity of human fallopian tubes in normal and hydrosalpinx disease states identified by scRNA-seq	10.1101/2021.09.16.460628			14285
03c544fb-a103-4d18-9230-eae9cfee3af2	scRNA-seq analysis of stromal cells of healthy human fallopian tubes	fc77d2ae-247d-44d7-aa24-3f4859254c2c	Cellular heterogeneity of human fallopian tubes in normal and hydrosalpinx disease states identified by scRNA-seq	10.1101/2021.09.16.460628			28691
de94c504-4b58-4f42-b68d-74a8e4892f0e	UMAP visualization of all 12 datasets	6d203948-a779-4b69-9b3f-1ee1dadc3980	Differential cell composition and split epidermal differentiation in human palm, sole, and hip skin	10.1016/j.celrep.2023.111994	Homo sapiens	skin of body	15243
da684768-fb01-455b-9f0f-b63a3e2f844f	UMAP visualization of fibroblast subclusters	6d203948-a779-4b69-9b3f-1ee1dadc3980	Differential cell composition and split epidermal differentiation in human palm, sole, and hip skin	10.1016/j.celrep.2023.111994			2303
f1f123cc-ca2c-460f-b7f1-88240efb1e82	UMAP visualization of keratinocyte subclusters	6d203948-a779-4b69-9b3f-1ee1dadc3980	Differential cell composition and split epidermal differentiation in human palm, sole, and hip skin	10.1016/j.celrep.2023.111994			9471
2872f4b0-b171-46e2-abc6-befcf6de6306	Colon	7681c7d7-0168-4892-a547-6f02a6430ace	Distinct microbial and immune niches of the human colon	10.1038/s41590-020-0602-z	Homo sapiens	colon	41650
214bf9eb-93db-48c8-8e3c-9bb22fa3bc63	AT2 cells	03cdc7f4-bd08-49d0-a395-4487c0e5a168	Emphysema Cell Atlas	10.1016/j.immuni.2023.01.032			3662
1e5bd3b8-6a0e-4959-8d69-cafed30fe814	immune cells	03cdc7f4-bd08-49d0-a395-4487c0e5a168	Emphysema Cell Atlas	10.1016/j.immuni.2023.01.032	Homo sapiens	lung	35699
4b6af54a-4a21-46e0-bc8d-673c0561a836	non-immune cells	03cdc7f4-bd08-49d0-a395-4487c0e5a168	Emphysema Cell Atlas	10.1016/j.immuni.2023.01.032	Homo sapiens	lung	18386
d41f45c1-1b7b-4573-a998-ac5c5acb1647	Transcriptional connectivity of regulatory T cells in the tumor microenvironment informs novel combination cancer therapy strategies	efd94500-1fdc-4e28-9e9f-a309d0154e21	HTAN MSK - Transcriptional connectivity of regulatory T cells in the tumor microenvironment informs novel combination cancer therapy strategies	10.1038/s41590-023-01504-2	Homo sapiens	lung	82991
ec6ceff8-c8bc-488d-b6bf-30df2fa92169	Modeling Hepatoblastoma: Identification of Distinct Tumor Cell Populations and Key Genetic Mechanisms through Single Cell Sequencing	a261413d-835b-4f1e-ab0c-dada55ea6afd	Identification of distinct tumor cell populations and key genetic mechanisms through single cell sequencing in hepatoblastoma	10.1038/s42003-021-02562-8	Homo sapiens	liver	67110
de2c780c-1747-40bd-9ccf-9588ec186cee	Immunophenotyping of COVID-19 and influenza highlights the role of type I interferons in development of severe COVID-19	4f889ffc-d4bc-4748-905b-8eb9db47a2ed	Immunophenotyping of COVID-19 and influenza highlights the role of type I interferons in development of severe COVID-19	10.1126/sciimmunol.abd1554	Homo sapiens	blood	59572
3f32121d-126b-4e8d-9f69-d86502d2a1b1	fetal and neonatal human small intestine cells	7651ac1a-f947-463a-9223-a9e408a41989	Insulin is expressed by enteroendocrine cells during human fetal development	10.1038/s41591-021-01586-1	Homo sapiens	small intestine	36359
5500c673-1610-40a0-86d9-64d987ae50e6	Integrated adult and foetal hearts	43b45a20-a969-49ac-a8e8-8c84b211bd01	Integrated adult and foetal heart single-cell RNA sequencing	10.1038/s44161-022-00183-w	Homo sapiens	heart	30889
11ff73e8-d3e4-4445-9309-477a2c5be6f6	Single-Cell Transcriptome Profiling of Immature Human Thymocytes	83ed3be8-4cb9-43e6-9aaa-3fbbf5d1bd3a	Integrated scRNA-Seq Identifies Human Postnatal Thymus Seeding Progenitors and Regulatory Dynamics of Differentiating Immature Thymocytes	10.1016/j.immuni.2020.03.019	Homo sapiens	endocrine gland	71732
4dd00779-7f73-4f50-89bb-e2d3c6b71b18	Intra- and Inter-cellular Rewiring of the Human Colon during Ulcerative Colitis	33d19f34-87f5-455b-8ca5-9023a2e5453d	Intra- and Inter-cellular Rewiring of the Human Colon during Ulcerative Colitis	10.1016/j.cell.2019.06.029	Homo sapiens	colon	34772
be884a28-0eac-4eca-9c23-1294a93cf56e	Intratumoral heterogeneity in recurrent pediatric pilocytic astrocytomas	10bf5c50-8d85-4c5f-94b4-22c1363d9f31	Intratumoral heterogeneity in recurrent pediatric pilocytic astrocytomas		Homo sapiens	brain	35637
a1b9c51e-a408-4f7f-bccb-abefe20ae2a5	Olah et al (2020) Single-cell Human Microglia	fcb3d1c1-03d2-41ac-8229-458e072b7a1c	Live Human Microglia Single-cell RNA-seq	10.1038/s41467-020-19737-2	Homo sapiens	brain	16245
3de0ad6d-4378-4f62-b37b-ec0b75a50d94	Single-cell multiomic profiling of human lungs across age groups	625f6bf4-2f33-4942-962e-35243d284837	LungMAP — Human data from a broad age healthy donor group	10.7554/eLife.62522	Homo sapiens	lung	46500
047d57f2-4d14-45de-aa98-336c6f583750	Developmental single-cell atlas of the murine lung	48d354f5-a5ca-4f35-a3bb-fa3687502252	LungMAP — The genomic, epigenomic and biophysical cues controlling the emergence of the gas exchange niche in the lung.	10.1126/science.abc3172	Mus musculus	lung	67794
3bbb6cf9-72b9-41be-b568-656de6eb18b5	BrainAgingSpatialAtlas_snRNAseq	31937775-0602-4e52-a799-b6acdd2bac2e	Molecular and spatial signatures of mouse brain aging at single-cell resolution	10.1016/j.cell.2022.12.010	Mus musculus	brain	79667
06b91002-4d3d-4d2e-8484-20c3b31e232c	Molecular characterization of selectively vulnerable neurons in Alzheimer’s Disease: EC astrocytes	180bff9c-c8a5-4539-b13b-ddbc00d643e6	Molecular characterization of selectively vulnerable neurons in Alzheimer's Disease	10.1038/s41593-020-00764-7			5500
cd77258f-b08b-4c89-b93f-6e6f146b1a4d	Molecular characterization of selectively vulnerable neurons in Alzheimer’s Disease: EC excitatory neurons	180bff9c-c8a5-4539-b13b-ddbc00d643e6	Molecular characterization of selectively vulnerable neurons in Alzheimer's Disease	10.1038/s41593-020-00764-7			8362
75a881cf-5d88-46e2-bf9b-97e5cbc1bd56	Molecular characterization of selectively vulnerable neurons in Alzheimer’s Disease: EC inhibitory neurons	180bff9c-c8a5-4539-b13b-ddbc00d643e6	Molecular characterization of selectively vulnerable neurons in Alzheimer's Disease	10.1038/s41593-020-00764-7			5331
9f1049ac-f8b7-45ad-8e31-6e96c3e5058f	Molecular characterization of selectively vulnerable neurons in Alzheimer’s Disease: EC microglia	180bff9c-c8a5-4539-b13b-ddbc00d643e6	Molecular characterization of selectively vulnerable neurons in Alzheimer's Disease	10.1038/s41593-020-00764-7			5572
f9ad5649-f372-43e1-a3a8-423383e5a8a2	Molecular characterization of selectively vulnerable neurons in Alzheimer’s Disease: EC oligodendrocyte	180bff9c-c8a5-4539-b13b-ddbc00d643e6	Molecular characterization of selectively vulnerable neurons in Alzheimer's Disease	10.1038/s41593-020-00764-7			8168
2727d83a-0af0-443a-bff8-58dc7028289a	Molecular characterization of selectively vulnerable neurons in Alzheimer’s Disease: Entorhinal Cortex	180bff9c-c8a5-4539-b13b-ddbc00d643e6	Molecular characterization of selectively vulnerable neurons in Alzheimer's Disease	10.1038/s41593-020-00764-7	Homo sapiens	brain	42528
b94e3bdf-a385-49cc-b312-7a63cc28b77a	Molecular characterization of selectively vulnerable neurons in Alzheimer’s Disease: SFG astrocytes	180bff9c-c8a5-4539-b13b-ddbc00d643e6	Molecular characterization of selectively vulnerable neurons in Alzheimer's Disease	10.1038/s41593-020-00764-7			5970
873ff933-4fda-4936-9a70-67df11af90ac	Molecular characterization of selectively vulnerable neurons in Alzheimer’s Disease: SFG excitatory neurons	180bff9c-c8a5-4539-b13b-ddbc00d643e6	Molecular characterization of selectively vulnerable neurons in Alzheimer's Disease	10.1038/s41593-020-00764-7			15833
1492eb6b-7d50-4c4d-94ac-c801a7d5555c	Molecular characterization of selectively vulnerable neurons in Alzheimer’s Disease: SFG inhibitory neurons	180bff9c-c8a5-4539-b13b-ddbc00d643e6	Molecular characterization of selectively vulnerable neurons in Alzheimer's Disease	10.1038/s41593-020-00764-7			7506
bdacc907-7c26-419f-8808-969eab3ca2e8	Molecular characterization of selectively vulnerable neurons in Alzheimer’s Disease: SFG microglia	180bff9c-c8a5-4539-b13b-ddbc00d643e6	Molecular characterization of selectively vulnerable neurons in Alzheimer's Disease	10.1038/s41593-020-00764-7			3799
24066994-8183-488d-b037-ef6bb524af39	Molecular characterization of selectively vulnerable neurons in Alzheimer’s Disease: SFG oligodendrocyte	180bff9c-c8a5-4539-b13b-ddbc00d643e6	Molecular characterization of selectively vulnerable neurons in Alzheimer's Disease	10.1038/s41593-020-00764-7			15772
6c600df6-ddca-4628-a8bb-1d6de1e3f9b4	Molecular characterization of selectively vulnerable neurons in Alzheimer’s Disease: Superior frontal gyrus	180bff9c-c8a5-4539-b13b-ddbc00d643e6	Molecular characterization of selectively vulnerable neurons in Alzheimer's Disease	10.1038/s41593-020-00764-7	Homo sapiens	brain	63608
e067e5ca-e53e-485f-aa8e-efd5435229c8	Human kidney cortex snRNA-seq data from donors with and without diabetic kidney disease	b3e2c6e3-9b05-4da9-8f42-da38a664b45b	Multimodal single cell sequencing implicates chromatin accessibility and genetic background in diabetic kidney disease progression	10.1038/s41467-022-32972-z	Homo sapiens	kidney	20215
37b21763-7f0f-41ae-9001-60bad6e2841d	Multiomics single-cell analysis of human pancreatic islets reveals novel cellular states in health and type 1 diabetes	51544e44-293b-4c2b-8c26-560678423380	Multiomics single-cell analysis of human pancreatic islets reveals novel cellular states in health and type 1 diabetes	10.1038/s42255-022-00531-x	Homo sapiens	pancreas	69645
8fcf0ccc-67b2-43a3-90be-075f85169bef	Airway	6ff3401b-d72c-4940-a00c-3f0792397082	SARS-CoV-2 receptor ACE2 and TMPRSS2 are primarily expressed in bronchial transient secretory cells	10.15252/embj.20105114	Homo sapiens	respiratory system	17451
2f132ec9-24b5-422f-9be0-ccef03b4fe28	Lung	6ff3401b-d72c-4940-a00c-3f0792397082	SARS-CoV-2 receptor ACE2 and TMPRSS2 are primarily expressed in bronchial transient secretory cells	10.15252/embj.20105114	Homo sapiens	lung	39778
c2a461b1-0c15-4047-9fcb-1f966fe55100	Autoimmunity PBMCs	eb735cc9-d0a7-48fa-b255-db726bf365af	Sampling peripheral blood and matched nasal swabs from donors with prior immunodeficiencies and autoimmune conditions infected with SARS-CoV-2	10.1101/2020.11.20.20227355	Homo sapiens	blood	97499
28c696bb-9549-434b-9340-dc745a846f9a	Shared and distinct transcriptomic cell types across neocortical areas	45f0f67d-4b69-4a3c-a4e8-a63b962e843f	Shared and distinct transcriptomic cell types across neocortical areas	10.1038/s41586-018-0654-5	Mus musculus	brain	22375
965386e9-1e4f-466d-bf59-ebdca4b66b9b	Single cell RNA sequencing of bone marrow mononuclear cells from healthy donors and B-cell lymphoma patients following CD19 CAR T-cell therapy	26b5b4f6-828c-4791-b4a3-abb19e3b1952	Single cell RNA sequencing of bone marrow mononuclear cells from healthy donors and B-cell lymphoma patients following CD19 CAR T-cell therapy	10.1016/j.xcrm.2023.101158	Homo sapiens	bone marrow	92676
a43aa46b-bd16-47fe-bc3e-19a052624e79	Liver	bd5230f4-cd76-4d35-9ee5-89b3e7475659	Single cell RNA sequencing of human liver reveals distinct intrahepatic macrophage populations	10.1038/s41467-018-06318-7	Homo sapiens	liver	5317
574e9f9e-f8b4-41ef-bf19-89a9964fd9c7	Single cell analysis of mouse and human prostate reveals novel fibroblasts with specialized distribution and microenvironment interactions - All Human Cells	4b54248f-2165-477c-a027-dd55082e8818	Single cell analysis of mouse and human prostate reveals novel fibroblasts with specialized distribution and microenvironment interactions	10.1002/path.5751	Homo sapiens	prostate gland	83451
2a262b59-7936-4ecd-b656-248247a0559f	Single cell analysis of mouse and human prostate reveals novel fibroblasts with specialized distribution and microenvironment interactions - All Mouse Cells	4b54248f-2165-477c-a027-dd55082e8818	Single cell analysis of mouse and human prostate reveals novel fibroblasts with specialized distribution and microenvironment interactions	10.1002/path.5751	Mus musculus	prostate gland	62415
dd018fc0-8da7-4033-a2ba-6b47de8ebb4f	Single cell analysis of mouse and human prostate reveals novel fibroblasts with specialized distribution and microenvironment interactions - Human Epithelial Cells	4b54248f-2165-477c-a027-dd55082e8818	Single cell analysis of mouse and human prostate reveals novel fibroblasts with specialized distribution and microenvironment interactions	10.1002/path.5751			42127
5ba85070-a41c-4184-9c18-cf34c3fd0f62	Single cell analysis of mouse and human prostate reveals novel fibroblasts with specialized distribution and microenvironment interactions - Human Fibromuscular Stromal Cells	4b54248f-2165-477c-a027-dd55082e8818	Single cell analysis of mouse and human prostate reveals novel fibroblasts with specialized distribution and microenvironment interactions	10.1002/path.5751			10742
d3a83885-5198-4b04-8314-b753b66ef9a8	Single cell analysis of mouse and human prostate reveals novel fibroblasts with specialized distribution and microenvironment interactions - Human Leukocyte Cells	4b54248f-2165-477c-a027-dd55082e8818	Single cell analysis of mouse and human prostate reveals novel fibroblasts with specialized distribution and microenvironment interactions	10.1002/path.5751			19037
03c0e874-f984-4e6c-9d2a-26ef8507dbbc	Single cell analysis of mouse and human prostate reveals novel fibroblasts with specialized distribution and microenvironment interactions - Mouse Epithelial Cells	4b54248f-2165-477c-a027-dd55082e8818	Single cell analysis of mouse and human prostate reveals novel fibroblasts with specialized distribution and microenvironment interactions	10.1002/path.5751			50206
43770b51-4b0e-4180-a83b-e77664c60736	Single cell analysis of mouse and human prostate reveals novel fibroblasts with specialized distribution and microenvironment interactions - Mouse Fibromuscular Stromal Cells	4b54248f-2165-477c-a027-dd55082e8818	Single cell analysis of mouse and human prostate reveals novel fibroblasts with specialized distribution and microenvironment interactions	10.1002/path.5751			5617
a51c6ece-5731-4128-8c1e-5060e80c69e4	fetal	13d1c580-4b17-4b2e-85c4-75b36917413f	Single cell derived mRNA signals across human kidney tumors	10.1038/s41467-021-23949-5			27203
ea01c125-67a7-4bd3-a8b0-e1b53a011b7e	wilms	13d1c580-4b17-4b2e-85c4-75b36917413f	Single cell derived mRNA signals across human kidney tumors	10.1038/s41467-021-23949-5	Homo sapiens	kidney	4636
9df60c57-fdf3-4e93-828e-fe9303f20438	Single cell transcriptional and chromatin accessibility profiling redefine cellular heterogeneity in the adult human kidney - RNAseq	9b02383a-9358-4f0f-9795-a891ec523bcc	Single cell transcriptional and chromatin accessibility profiling redefine cellular heterogeneity in the adult human kidney	10.1038/s41467-021-22368-w	Homo sapiens	kidney	19985
36c867a7-be10-4e69-9b39-5de12b0af6da	Ileum	2b02dff7-e427-4cdc-96fb-c0f354c099aa	Single-Cell Analysis of Crohn’s Disease Lesions Identifies a Pathogenic Cellular Module Associated with Resistance to Anti-TNF Therapy	10.1016/j.cell.2019.08.008	Homo sapiens	small intestine	32458
774c18c5-efa1-4dc5-9e5e-2c824bab2e34	Infiltrating Neoplastic Cells Human Glioblastoma	558385a4-b7b7-4eca-af0c-9e54d010e8dc	Single-Cell RNAseq analysis of diffuse neoplastic infiltrating cells at the migrating front of human glioblastoma	10.1016/j.celrep.2017.10.030	Homo sapiens	brain	3589
b46237d1-19c6-4af2-9335-9854634bad16	Fetal Human Gut (6-11 PCW)	17481d16-ee44-49e5-bcf0-28c0780d8c4a	Single-Cell Sequencing of Developing Human Gut Reveals Transcriptional Links to Childhood Crohn’s Disease	10.1016/j.devcel.2020.11.010	Homo sapiens	small intestine	62849
8e47ed12-c658-4252-b126-381df8d52a3d	Paediatric Human Gut (4-14y)	17481d16-ee44-49e5-bcf0-28c0780d8c4a	Single-Cell Sequencing of Developing Human Gut Reveals Transcriptional Links to Childhood Crohn’s Disease	10.1016/j.devcel.2020.11.010	Homo sapiens	small intestine	22502
0895c838-e550-48a3-a777-dbcd35d30272	Healthy human liver: B cells	44531dd9-1388-4416-a117-af0a99de2294	Single-Cell, Single-Nucleus, and Spatial RNA Sequencing of the Human Liver Identifies Cholangiocyte and Mesenchymal Heterogeneity	10.1002/hep4.1854			146
9f049476-2431-4645-a2d6-f6e85892b603	Healthy human liver: cholangiocytes	44531dd9-1388-4416-a117-af0a99de2294	Single-Cell, Single-Nucleus, and Spatial RNA Sequencing of the Human Liver Identifies Cholangiocyte and Mesenchymal Heterogeneity	10.1002/hep4.1854			1861
524e045e-e74c-4e00-9884-d5c3bef3d862	Healthy human liver: hepatic stellate cells	44531dd9-1388-4416-a117-af0a99de2294	Single-Cell, Single-Nucleus, and Spatial RNA Sequencing of the Human Liver Identifies Cholangiocyte and Mesenchymal Heterogeneity	10.1002/hep4.1854			1374
8faa2c07-0080-4627-b1d7-e645a780d752	Healthy human liver: hepatocytes	44531dd9-1388-4416-a117-af0a99de2294	Single-Cell, Single-Nucleus, and Spatial RNA Sequencing of the Human Liver Identifies Cholangiocyte and Mesenchymal Heterogeneity	10.1002/hep4.1854			50259
ddb22b3d-a75c-4dd1-9730-dff7fc8ca530	Healthy human liver: integrated	44531dd9-1388-4416-a117-af0a99de2294	Single-Cell, Single-Nucleus, and Spatial RNA Sequencing of the Human Liver Identifies Cholangiocyte and Mesenchymal Heterogeneity	10.1002/hep4.1854	Homo sapiens	liver	73295
bf176af2-4432-4391-9b35-e21bd86ca4f8	Healthy human liver: liver sinusoidal endothelial cells	44531dd9-1388-4416-a117-af0a99de2294	Single-Cell, Single-Nucleus, and Spatial RNA Sequencing of the Human Liver Identifies Cholangiocyte and Mesenchymal Heterogeneity	10.1002/hep4.1854			6289
a49d9109-1d0c-4b36-8139-19aa9a83428c	Healthy human liver: lymphocytes	44531dd9-1388-4416-a117-af0a99de2294	Single-Cell, Single-Nucleus, and Spatial RNA Sequencing of the Human Liver Identifies Cholangiocyte and Mesenchymal Heterogeneity	10.1002/hep4.1854			2346
3b6ed41e-10a1-47dd-b995-8cde7d041fd6	Healthy human liver: macrophages	44531dd9-1388-4416-a117-af0a99de2294	Single-Cell, Single-Nucleus, and Spatial RNA Sequencing of the Human Liver Identifies Cholangiocyte and Mesenchymal Heterogeneity	10.1002/hep4.1854			3977
3c75a463-6a87-4132-83a8-c3002624394d	Activated PBMCs - Expanded cohort CITE-seq	bf325905-5e8e-42e3-933d-9a9053e9af80	Single-cell Atlas of common variable immunodeficiency shows germinal center-associated epigenetic dysregulation in B-cell responses	10.1038/s41467-022-29450-x	Homo sapiens	blood	95064
d7d7e89c-c93a-422d-8958-9b4a90b69558	Activated PBMCs - Twins scRNA-seq	bf325905-5e8e-42e3-933d-9a9053e9af80	Single-cell Atlas of common variable immunodeficiency shows germinal center-associated epigenetic dysregulation in B-cell responses	10.1038/s41467-022-29450-x	Homo sapiens	blood	16901
a5d95a42-0137-496f-8a60-101e17f263c8	Steady-state B cells - scRNA-seq	bf325905-5e8e-42e3-933d-9a9053e9af80	Single-cell Atlas of common variable immunodeficiency shows germinal center-associated epigenetic dysregulation in B-cell responses	10.1038/s41467-022-29450-x	Homo sapiens	blood	1324
be39785b-67cb-4177-be19-a40ee3747e45	ccRCC - Single-cell analyses of renal cell cancers reveal insights into tumor microenvironment, cell of origin, and therapy response	1df8c90d-d299-4b2e-a54d-a5a80f36e780	Single-cell analyses of renal cell cancers reveal insights into tumor microenvironment, cell of origin, and therapy response	10.1073/pnas.2103240118	Homo sapiens	kidney	20509
4c6f9f26-5470-455b-8933-c408232fbf56	chRCC - Single-cell analyses of renal cell cancers reveal insights into tumor microenvironment, cell of origin, and therapy response	1df8c90d-d299-4b2e-a54d-a5a80f36e780	Single-cell analyses of renal cell cancers reveal insights into tumor microenvironment, cell of origin, and therapy response	10.1073/pnas.2103240118	Homo sapiens	kidney	2576
f801b7a9-80a6-4d09-9161-71474deb58ae	normal - Single-cell analyses of renal cell cancers reveal insights into tumor microenvironment, cell of origin, and therapy response	1df8c90d-d299-4b2e-a54d-a5a80f36e780	Single-cell analyses of renal cell cancers reveal insights into tumor microenvironment, cell of origin, and therapy response	10.1073/pnas.2103240118	Homo sapiens	kidney	6044
482954b2-0456-4901-b379-b62f99c0ab2d	Human tonsil B cells scRNA	3a2af25b-2338-4266-aad3-aa8d07473f50	Single-cell analysis of human B cell maturation predicts how antibody class switching shapes selection dynamics	10.1126/sciimmunol.abe6291			25728
f54647ec-0c03-4775-8dac-5a477c10a3f5	Human tonsil T cells scRNA	3a2af25b-2338-4266-aad3-aa8d07473f50	Single-cell analysis of human B cell maturation predicts how antibody class switching shapes selection dynamics	10.1126/sciimmunol.abe6291			8753
44882825-0da1-4547-b721-2c6105d4a9d1	Human tonsil complete integrated cell set scRNA	3a2af25b-2338-4266-aad3-aa8d07473f50	Single-cell analysis of human B cell maturation predicts how antibody class switching shapes selection dynamics	10.1126/sciimmunol.abe6291	Homo sapiens	immune system	28279
7970bd6b-f752-47a9-8643-2af16855ec49	Human tonsil memory B cells scRNA	3a2af25b-2338-4266-aad3-aa8d07473f50	Single-cell analysis of human B cell maturation predicts how antibody class switching shapes selection dynamics	10.1126/sciimmunol.abe6291	Homo sapiens	immune system	21595
00ff600e-6e2e-4d76-846f-0eec4f0ae417	Human tonsil nonlymphoid cells scRNA	3a2af25b-2338-4266-aad3-aa8d07473f50	Single-cell analysis of human B cell maturation predicts how antibody class switching shapes selection dynamics	10.1126/sciimmunol.abe6291			363
b3a5a10f-b1cb-4e8e-abce-bf345448625b	15 leukemic bone marrow donors	93eebe82-d8c3-41bc-a906-63b5b5f24a9d	Single-cell proteo-genomic reference maps of the hematopoietic system enable the purification and massive profiling of precisely defined cell states	10.1038/s41590-021-01059-0	Homo sapiens	bone marrow	31586
cd4c96bb-ad66-4e83-ba9e-a7df8790eb12	3 healthy young and 3 healthy old bone marrow donors (Reference sample)	93eebe82-d8c3-41bc-a906-63b5b5f24a9d	Single-cell proteo-genomic reference maps of the hematopoietic system enable the purification and massive profiling of precisely defined cell states	10.1038/s41590-021-01059-0	Homo sapiens	bone marrow	49057
d3566d6a-a455-4a15-980f-45eb29114cab	blood and bone marrow from a healthy young donor	93eebe82-d8c3-41bc-a906-63b5b5f24a9d	Single-cell proteo-genomic reference maps of the hematopoietic system enable the purification and massive profiling of precisely defined cell states	10.1038/s41590-021-01059-0	Homo sapiens	bone marrow	15502
c05fb583-eb2f-4e3a-8e74-f9bd6414e418	healthy young bone marrow donor	93eebe82-d8c3-41bc-a906-63b5b5f24a9d	Single-cell proteo-genomic reference maps of the hematopoietic system enable the purification and massive profiling of precisely defined cell states	10.1038/s41590-021-01059-0	Homo sapiens	bone marrow	13165
1f1c5c14-5949-4c81-b28e-b272e271b672	Single-cell reconstruction of follicular remodeling in the human adult ovary	2902f08c-f83c-470e-a541-e463e25e5058	Single-cell reconstruction of follicular remodeling in the human adult ovary	10.1038/s41467-019-11036-9	Homo sapiens	ovary	20676
5bc42b88-bb76-4954-927b-8bb7369adc64	Pregnant Uterus (All)	a9254216-6cd8-4186-b32c-349363777584	Single-cell reconstruction of the early maternal–fetal interface in humans	10.1038/s41586-018-0698-6	Homo sapiens	placenta	70325
4e74d843-8d7a-497a-918a-f079ef141b6d	Colon	ff668d5d-5b3f-49ee-a007-ff0664bf35ec	Single-cell transcriptome analysis reveals differential nutrient absorption functions in human intestine	10.1084/jem.20191130	Homo sapiens	colon	4329
248cf7bf-508b-4c28-a2fd-cabe2ab956aa	Ileum	ff668d5d-5b3f-49ee-a007-ff0664bf35ec	Single-cell transcriptome analysis reveals differential nutrient absorption functions in human intestine	10.1084/jem.20191130	Homo sapiens	small intestine	5980
80d7111d-f9fe-49fd-871e-6e618312c341	Rectum	ff668d5d-5b3f-49ee-a007-ff0664bf35ec	Single-cell transcriptome analysis reveals differential nutrient absorption functions in human intestine	10.1084/jem.20191130	Homo sapiens	large intestine	3797
124744b8-4681-474a-9894-683896122708	Single-cell transcriptomes of the human skin reveal age-related loss of fibroblast priming	c353707f-09a4-4f12-92a0-cb741e57e5f0	Single-cell transcriptomes of the human skin reveal age-related loss of fibroblast priming	10.1038/s42003-020-0922-4	Homo sapiens	skin of body	15457
856c1b98-5727-49da-bf0f-151bdb8cb056	Retina	1a486c4c-c115-4721-8c9f-f9f096e10857	Single-cell transcriptomic atlas of the human retina identifies cell types associated with age-related macular degeneration	10.1038/s41467-019-12780-8	Homo sapiens	eye	20091
a539c7af-fb65-44b1-8812-000b097eac99	Microglia - 24 months old wild-type and Rag1-KO	0faa1af6-e504-4b88-a47b-69347e1bace5	Single-cell transcriptomics characterization of oligodendrocytes and microglia in white matter aging	10.1038/s41593-022-01183-6	Mus musculus	brain	15601
6347cc90-f284-41d8-a131-db4a37bd796f	Single-cell of aged oligodendrocytes	0faa1af6-e504-4b88-a47b-69347e1bace5	Single-cell transcriptomics characterization of oligodendrocytes and microglia in white matter aging	10.1038/s41593-022-01183-6	Mus musculus	brain	6051
01209dce-3575-4bed-b1df-129f57fbc031	Single-cell transcriptomics of human T cells reveals tissue and activation signatures in health and disease	24d42e5e-ce6d-45ff-a66b-a3b3b715deaf	Single-cell transcriptomics of human T cells reveals tissue and activation signatures in health and disease	10.1038/s41467-019-12464-3	Homo sapiens	blood	51876
af8b241a-c72c-4470-b1a4-80e7336c6ab6	Retina	f8057c47-fcd8-4fcf-88b0-e2f930080f6e	Single-cell transcriptomics of the human retinal pigment epithelium and choroid in health and macular degeneration	10.1073/pnas.1914143116	Homo sapiens	eye	4335
85c60876-7f35-40c5-a256-7808d84c6ba5	Single-soma transcriptomics of tangle-bearing neurons in Alzheimer’s disease - Excitatory	b953c942-f5d8-434f-9da7-e726ba7c1481	Single-soma transcriptomics of tangle-bearing neurons in Alzheimer’s disease	10.1016/j.neuron.2022.06.021	Homo sapiens	brain	96129
9813a1d4-d107-459e-9b2e-7687be935f69	Single-soma transcriptomics of tangle-bearing neurons in Alzheimer’s disease - Inhibitory	b953c942-f5d8-434f-9da7-e726ba7c1481	Single-soma transcriptomics of tangle-bearing neurons in Alzheimer’s disease	10.1016/j.neuron.2022.06.021	Homo sapiens	brain	23197
9d5df009-eb76-43a3-b6cd-22017cc53700	Spatiotemporal analysis of human intestinal development at single-cell resolution: All cells	60358420-6055-411d-ba4f-e8ac80682a2e	Spatiotemporal analysis of human intestinal development at single-cell resolution	10.1016/j.cell.2020.12.016	Homo sapiens	colon	76592
c42c8ad3-9761-49e5-b9bf-ee8ebd50416f	Spatiotemporal analysis of human intestinal development at single-cell resolution: Endothelium	60358420-6055-411d-ba4f-e8ac80682a2e	Spatiotemporal analysis of human intestinal development at single-cell resolution	10.1016/j.cell.2020.12.016			4154
fd89be61-2869-4342-a86e-e1fce3a8f269	Spatiotemporal analysis of human intestinal development at single-cell resolution: Epithelium	60358420-6055-411d-ba4f-e8ac80682a2e	Spatiotemporal analysis of human intestinal development at single-cell resolution	10.1016/j.cell.2020.12.016			17622
4d2e0563-cf4a-48bd-aa7f-efc26025b53a	Spatiotemporal analysis of human intestinal development at single-cell resolution: Fibroblasts	60358420-6055-411d-ba4f-e8ac80682a2e	Spatiotemporal analysis of human intestinal development at single-cell resolution	10.1016/j.cell.2020.12.016			24081
4269074c-f2c1-4d88-b2c3-0946f59d5449	Spatiotemporal analysis of human intestinal development at single-cell resolution: Immune	60358420-6055-411d-ba4f-e8ac80682a2e	Spatiotemporal analysis of human intestinal development at single-cell resolution	10.1016/j.cell.2020.12.016			2199
e006d4e3-35fa-44b4-9981-09a66c4322e5	Spatiotemporal analysis of human intestinal development at single-cell resolution: Muscularis	60358420-6055-411d-ba4f-e8ac80682a2e	Spatiotemporal analysis of human intestinal development at single-cell resolution	10.1016/j.cell.2020.12.016			4211
58679288-9ecc-4647-9781-12a3a8f8c6fd	Spatiotemporal analysis of human intestinal development at single-cell resolution: Myofibroblasts and Mesothelium	60358420-6055-411d-ba4f-e8ac80682a2e	Spatiotemporal analysis of human intestinal development at single-cell resolution	10.1016/j.cell.2020.12.016			2833
bbd16004-09e8-4b6c-b465-73ff83a52837	Spatiotemporal analysis of human intestinal development at single-cell resolution: Neural	60358420-6055-411d-ba4f-e8ac80682a2e	Spatiotemporal analysis of human intestinal development at single-cell resolution	10.1016/j.cell.2020.12.016			4144
04b0eb97-d816-44bb-93a5-8b2968791aa0	Spatiotemporal analysis of human intestinal development at single-cell resolution: Pericytes	60358420-6055-411d-ba4f-e8ac80682a2e	Spatiotemporal analysis of human intestinal development at single-cell resolution	10.1016/j.cell.2020.12.016			4163
d7dcfd8f-2ee7-4385-b9ac-e074c23ed190	Fetal kidney dataset: full	120e86b4-1195-48c5-845b-b98054105eec	Spatiotemporal immune zonation of the human kidney	10.1126/science.aat5031	Homo sapiens	kidney	27197
2d31c0ca-0233-41ce-bd1a-05aa8404b073	Fetal kidney dataset: immune	120e86b4-1195-48c5-845b-b98054105eec	Spatiotemporal immune zonation of the human kidney	10.1126/science.aat5031			6847
08073b32-d389-41f4-a4fd-616de76915ab	Fetal kidney dataset: nephron	120e86b4-1195-48c5-845b-b98054105eec	Spatiotemporal immune zonation of the human kidney	10.1126/science.aat5031			10790
c52de62a-058d-4d78-a464-bdf552378f43	Fetal kidney dataset: stroma	120e86b4-1195-48c5-845b-b98054105eec	Spatiotemporal immune zonation of the human kidney	10.1126/science.aat5031			8345
9ea768a2-87ab-46b6-a73d-c4e915f25af3	Mature kidney dataset: full	120e86b4-1195-48c5-845b-b98054105eec	Spatiotemporal immune zonation of the human kidney	10.1126/science.aat5031	Homo sapiens	kidney	40268
20d87640-4be8-487f-93d4-dce38378d00f	Mature kidney dataset: immune	120e86b4-1195-48c5-845b-b98054105eec	Spatiotemporal immune zonation of the human kidney	10.1126/science.aat5031			7803
2fc9c59f-3cfd-48d9-9b23-e369ea31bff3	Mature kidney dataset: non PT parenchyma	120e86b4-1195-48c5-845b-b98054105eec	Spatiotemporal immune zonation of the human kidney	10.1126/science.aat5031			4620
42b6a476-c51d-4f8b-b68b-44941b3a11bf	scRNA-seq data analysis of endothelium-enriched mesenteric arterial tissues from human donors	db468083-041c-41ca-8f6f-bf991a070adf	Stress-induced RNA–chromatin interactions promote endothelial dysfunction	10.1038/s41467-020-18957-w	Homo sapiens	vasculature	11243
f512b8b6-369d-4a85-a695-116e0806857f	Skin	43d4bb39-21af-4d05-b973-4c1fed7b916c	Transcriptional Programming of Normal and Inflamed Human Epidermis at Single-Cell Resolution	10.1016/j.celrep.2018.09.006	Homo sapiens	skin of body	68036
8b2e5453-faf7-46ea-9073-aea69b283cb7	Urethral luminal epithelia are castration-insensitive cells of the proximal prostate - All Human Cells	fbc5881f-1ee3-4ffe-8095-35e15e1a08fc	Urethral luminal epithelia are castration-insensitive cells of the proximal prostate	10.1002/pros.24020	Homo sapiens	prostate gland	3596
2aef80da-acb4-4e15-8f7d-6c0322b86b2f	Urethral luminal epithelia are castration-insensitive cells of the proximal prostate - All Mouse Cells	fbc5881f-1ee3-4ffe-8095-35e15e1a08fc	Urethral luminal epithelia are castration-insensitive cells of the proximal prostate	10.1002/pros.24020			47435
88c483bf-477d-4be5-90d3-4fb101dd601f	Urethral luminal epithelia are castration-insensitive cells of the proximal prostate - Human Epithelial Cells	fbc5881f-1ee3-4ffe-8095-35e15e1a08fc	Urethral luminal epithelia are castration-insensitive cells of the proximal prostate	10.1002/pros.24020			25186
df287f8d-f50d-4620-ab96-489d559e6adc	Urethral luminal epithelia are castration-insensitive cells of the proximal prostate - Human Fibromuscular Stromal Cells	fbc5881f-1ee3-4ffe-8095-35e15e1a08fc	Urethral luminal epithelia are castration-insensitive cells of the proximal prostate	10.1002/pros.24020			1295
20634fa3-f3cf-44b5-8bc3-b825610bfe8c	Urethral luminal epithelia are castration-insensitive cells of the proximal prostate - Mouse Epithelial Cells	fbc5881f-1ee3-4ffe-8095-35e15e1a08fc	Urethral luminal epithelia are castration-insensitive cells of the proximal prostate	10.1002/pros.24020			42905
a810e511-c18b-4b2a-8fdf-98a6a0d433a7	Urethral luminal epithelia are castration-insensitive cells of the proximal prostate - Mouse Fibromuscular Stromal Cells	fbc5881f-1ee3-4ffe-8095-35e15e1a08fc	Urethral luminal epithelia are castration-insensitive cells of the proximal prostate	10.1002/pros.24020			1647
b07fb54c-d7ad-4995-8bb0-8f3d8611cabe	Esophagus Epithelium	4d74781b-8186-4c9a-b659-ff4dc4601d91	scRNA-seq assessment of the human lung, spleen, and esophagus tissue stability after cold preservation	10.1186/s13059-019-1906-x	Homo sapiens	esophagus	87947
2672b679-8048-4f5e-9786-f1b196ccfd08	Lung Parenchyma	4d74781b-8186-4c9a-b659-ff4dc4601d91	scRNA-seq assessment of the human lung, spleen, and esophagus tissue stability after cold preservation	10.1186/s13059-019-1906-x	Homo sapiens	lung	57019
644a578d-ffdc-446b-9679-e7ab4c919c13	Spleen	4d74781b-8186-4c9a-b659-ff4dc4601d91	scRNA-seq assessment of the human lung, spleen, and esophagus tissue stability after cold preservation	10.1186/s13059-019-1906-x	Homo sapiens	spleen	94256
